# Supplementary material for: Enhancing the Antibody Production Efficiency of Chinese Hamster Ovary Cells through Improvement of Disulfide Bond Folding Ability and Apoptosis Resistance
Source: Cells. 2024 Sep 4;13(17):1481. doi: 10.3390/cells13171481 (PMC11394227; doi:10.3390/cells13171481)
Supplement: Supplementary file 1 [file cells-13-01481-s001.zip]

Archive with 1 entries (1 files):
- cells-3111015-supplementary.pdf
